# Supplementary material for: Sample Size Calculations for Partially Clustered Trials
Source: Stat Med. 2025 Jul 15;44(15-17):e70172. doi: 10.1002/sim.70172 (PMC12261973; doi:10.1002/sim.70172)
Supplement: Supplementary file 4 — Data S1. R code. [file SIM-44-0-s001.zip]

Archive with 14 entries (12 files):
- R/
- R/partial_clus_deffs.R
- R/partial_clus_functions.R
- R/scenarios_bin.xlsx
- R/scenarios_bin_multinom.xlsx
- R/scenarios_cont.xlsx
- R/scenarios_cont_multinom.xlsx
- README.md
- scripts/
- scripts/figures.R
- scripts/runsim_bin.R
- scripts/runsim_bin_multinom.R
- scripts/runsim_cont.R
- scripts/runsim_cont_multinom.R
