# Supplementary material for: Sample Size Calculations for Partially Clustered Trials
Source: Stat Med. 2025 Jul 15;44(15-17):e70172. doi: 10.1002/sim.70172 (PMC12261973; doi:10.1002/sim.70172)
Supplement: Supplementary file 4 — Data S1. R code. [file SIM-44-0-s001.zip › R/scenarios_bin.xlsx]

## Sheet: scenarios
scenario_id	rand_method	ICC	pC	pI	num_clus1	num_clus2	num_clus3	num_clus4
1	cluster	0.2	0.4	0.3	392	84	56	28
2	cluster	0.8	0.4	0.3	392	84	56	28
3	cluster	0.2	0.4	0.3	84	84	84	84
4	cluster	0.8	0.4	0.3	84	84	84	84
5	ind	0.2	0.4	0.3	392	84	56	28
6	ind	0.8	0.4	0.3	392	84	56	28
7	ind	0.2	0.4	0.3	84	84	84	84
8	ind	0.8	0.4	0.3	84	84	84	84
9	cluster	0.2	0.4	0.3	168	36	24	12
10	cluster	0.8	0.4	0.3	168	36	24	12
11	cluster	0.2	0.4	0.3	36	36	36	36
12	cluster	0.8	0.4	0.3	36	36	36	36
13	ind	0.2	0.4	0.3	168	36	24	12
14	ind	0.8	0.4	0.3	168	36	24	12
15	ind	0.2	0.4	0.3	36	36	36	36
16	ind	0.8	0.4	0.3	36	36	36	36
