# Supplementary material for: Sample Size Calculations for Partially Clustered Trials
Source: Stat Med. 2025 Jul 15;44(15-17):e70172. doi: 10.1002/sim.70172 (PMC12261973; doi:10.1002/sim.70172)
Supplement: Supplementary file 4 — Data S1. R code. [file SIM-44-0-s001.zip › R/scenarios_bin_multinom.xlsx]

## Sheet: scenarios
scenario_id	rand_method	ICC	pC	pI	num_clus	delta_1	delta_2	delta_3	delta_4
1	cluster	0.2	0.4	0.3	560	0.7	0.15	0.1	0.05
2	cluster	0.8	0.4	0.3	560	0.7	0.15	0.1	0.05
3	cluster	0.2	0.4	0.3	336	0.25	0.25	0.25	0.25
4	cluster	0.8	0.4	0.3	336	0.25	0.25	0.25	0.25
5	ind	0.2	0.4	0.3	560	0.7	0.15	0.1	0.05
6	ind	0.8	0.4	0.3	560	0.7	0.15	0.1	0.05
7	ind	0.2	0.4	0.3	336	0.25	0.25	0.25	0.25
8	ind	0.8	0.4	0.3	336	0.25	0.25	0.25	0.25
9	cluster	0.2	0.4	0.3	240	0.7	0.15	0.1	0.05
10	cluster	0.8	0.4	0.3	240	0.7	0.15	0.1	0.05
11	cluster	0.2	0.4	0.3	144	0.25	0.25	0.25	0.25
12	cluster	0.8	0.4	0.3	144	0.25	0.25	0.25	0.25
13	ind	0.2	0.4	0.3	240	0.7	0.15	0.1	0.05
14	ind	0.8	0.4	0.3	240	0.7	0.15	0.1	0.05
15	ind	0.2	0.4	0.3	144	0.25	0.25	0.25	0.25
16	ind	0.8	0.4	0.3	144	0.25	0.25	0.25	0.25
