# Supplementary material for: Sample Size Calculations for Partially Clustered Trials
Source: Stat Med. 2025 Jul 15;44(15-17):e70172. doi: 10.1002/sim.70172 (PMC12261973; doi:10.1002/sim.70172)
Supplement: Supplementary file 4 — Data S1. R code. [file SIM-44-0-s001.zip › R/scenarios_cont.xlsx]

## Sheet: scenarios
scenario_id	rand_method	ICC	b0	b1	num_clus1	num_clus2	num_clus3	num_clus4
1	cluster	0.2	0	0.25	280	60	40	20
2	cluster	0.8	0	0.25	280	60	40	20
3	cluster	0.2	0	0.25	60	60	60	60
4	cluster	0.8	0	0.25	60	60	60	60
5	ind	0.2	0	0.25	280	60	40	20
6	ind	0.8	0	0.25	280	60	40	20
7	ind	0.2	0	0.25	60	60	60	60
8	ind	0.8	0	0.25	60	60	60	60
9	cluster	0.2	0	0.25	112	24	16	8
10	cluster	0.8	0	0.25	112	24	16	8
11	cluster	0.2	0	0.25	24	24	24	24
12	cluster	0.8	0	0.25	24	24	24	24
13	ind	0.2	0	0.25	112	24	16	8
14	ind	0.8	0	0.25	112	24	16	8
15	ind	0.2	0	0.25	24	24	24	24
16	ind	0.8	0	0.25	24	24	24	24
