# Supplementary material for: Sample Size Calculations for Partially Clustered Trials
Source: Stat Med. 2025 Jul 15;44(15-17):e70172. doi: 10.1002/sim.70172 (PMC12261973; doi:10.1002/sim.70172)
Supplement: Supplementary file 4 — Data S1. R code. [file SIM-44-0-s001.zip › R/scenarios_cont_multinom.xlsx]

## Sheet: scenarios
scenario_id	rand_method	ICC	b0	b1	num_clus	delta_1	delta_2	delta_3	delta_4
1	cluster	0.2	0	0.25	400	0.7	0.15	0.1	0.05
2	cluster	0.8	0	0.25	400	0.7	0.15	0.1	0.05
3	cluster	0.2	0	0.25	240	0.25	0.25	0.25	0.25
4	cluster	0.8	0	0.25	240	0.25	0.25	0.25	0.25
5	ind	0.2	0	0.25	400	0.7	0.15	0.1	0.05
6	ind	0.8	0	0.25	400	0.7	0.15	0.1	0.05
7	ind	0.2	0	0.25	240	0.25	0.25	0.25	0.25
8	ind	0.8	0	0.25	240	0.25	0.25	0.25	0.25
9	cluster	0.2	0	0.25	160	0.7	0.15	0.1	0.05
10	cluster	0.8	0	0.25	160	0.7	0.15	0.1	0.05
11	cluster	0.2	0	0.25	96	0.25	0.25	0.25	0.25
12	cluster	0.8	0	0.25	96	0.25	0.25	0.25	0.25
13	ind	0.2	0	0.25	160	0.7	0.15	0.1	0.05
14	ind	0.8	0	0.25	160	0.7	0.15	0.1	0.05
15	ind	0.2	0	0.25	96	0.25	0.25	0.25	0.25
16	ind	0.8	0	0.25	96	0.25	0.25	0.25	0.25
