# Supplementary material for: Sample Size Calculations for Partially Clustered Trials
Source: Stat Med. 2025 Jul 15;44(15-17):e70172. doi: 10.1002/sim.70172 (PMC12261973; doi:10.1002/sim.70172)
Supplement: Supplementary file 4 — Data S1. R code. [file SIM-44-0-s001.zip › README.md]

# partial-clustering-DEFFs
